# Supplementary material for: Soluble Triggering Receptor Expressed on Myeloid Cells 2 From Cerebrospinal Fluid in Sleep Disorders Related to Parkinson’s Disease
Source: Front Aging Neurosci. 2021 Sep 29;13:753210. doi: 10.3389/fnagi.2021.753210 (PMC8511683; doi:10.3389/fnagi.2021.753210)
Supplement: Supplementary file 1 [file Table_1.XLSX]

## Sheet: Raw data
Family Name	Medical recored number	Diagnose	Gender(1:man; 2:femal)	Age(years)	Disease duration(years)	Age of onset(years)	UPDRS III scores	H-Y stage	Educational background	MOCA	PDSS	Subgroup subdivided by PDSS score	CSF Strem2	CSF a-syn
YE	180600	PD	1	70	4	66	23	2	2	24	147	0	270.2	1108.24
ZHANG	172296	PD	2	67	3	64	24	2	1	28	132	0	171.3	1489.04
LIN	188018	PD	2	47	2.5	44.5	27	2	0	21	131	0	79.41	608.72
HUANG	180723	PD	1	64	2	62	50	2.5	3	27	124	0	361.9	720.72
WANG	179017	PD	1	67	1	66	17	2	2	26	123	0	371.2	1520.96
LIN	166443	PD	2	57	0.5	57	25	2	1	24	122	0	267.3	1101.52
HE	181337	PD	2	51	1	50	14	1.5	2	26	120	0	189.4	795.76
RUAN	154334	PD	1	56	4	52	35	2.5	1	27	120	0	239.1	996.24
LIN	185338	PD	1	63	1	62	31	2	1	25	119	0	399.4	3340.4
WU	170983	PD	1	52	0.5	52	24	1	2	27	117	0	326.1	1113.84
MEI	173337	PD	1	70	2	68	25	1	1	26	116	0	268.9	1356.88
CHEN	178537	PD	2	62	2	60	31	2	2	26	116	0	323.1	1333.36
MAI	178051	PD	1	63	3	60	28	1	1	28	116	0	371.9	1518.72
GUO	177839	PD	2	53	3	50	35	2	4	26	114	0	395.1	1642.48
ZHONG	145343	PD	1	57	0.5	57	22	2	3	23	114	0	445.2	1534.4
HE	174228	PD	1	44	3	41	24	2	3	27	113	0	189.4	795.76
CHEN	159355	PD	2	58	4	54	20	2.5	1	26	112	0	371.2	1799.84
LIN	123232	PD	2	56	3	53	49	2.5	0	27	112	0	411.6	1761.2
WU	123254	PD	1	52	5	47	36	2	3	25	111	0	391.8	1623.44
CAO	173878	PD	1	55	4	51	24	2.5	3	29	110	0	345.2	1431.92
WANG	177867	PD	2	68	2	66	24	2.5	1	29	110	0	362.3	2582.16
ZHANG	182645	PD	1	66	1	65	15	2	3	30	109	0	430.2	662.48
LIANG	175910	PD	1	70	2	68	15	1	0	28	107	0	195.7	754.88
XU	131232	PD	1	48	3	45	21	2	2	26	105	0	315.2	1361.92
GUO	178551	PD	1	76	2	74	41	2	3	25	104	0	389.2	1557.36
CAI	178976	PD	2	72	0.5	72	26	2.5	1	26	102	0	455.1	1773.52
OU	171882	PD	2	63	3	60	21	2	3	28	101	0	411.1	1815.52
HUANG	176041	PD	1	62	5	57	27	2	3	25	100	0	419.2	1748.32
CHEN	123896	PD	2	64	5	59	42	2.5	2	24	100	0	425.1	1705.2
LI	175811	PD	2	63	3	60	45	2.5	2	26	99	0	423.1	1697.36
ZENG	177713	PD	1	67	1	66	10	1	2	27	98	0	427.7	1855.84
MO	151504	PD	2	64	2.5	61.5	22	2	0	25	98	0	299.1	1585.36
LIU	123346	PD	2	69	3	66	24	2	1	24	95	0	396.1	1295.28
HUANG	187753	PD	2	51	2.6	48.4	16	2.5	1	26	95	0	375.8	1613.36
CHEN	039213	PD	1	68	3	65	22	2	2	29	94	0	430.2	1726.48
ZHENG	176642	PD	1	50	3	47	23	2	2	26	94	0	199.4	1106
ZHANG	182656	PD	1	60	4	56	68	1.5	2	27	94	0	367.1	1526.56
LU	183052	PD	1	67	3	64	27	2	2	22	94	0	379.7	1584.24
CHENG	172834	PD	1	73	1	72	23	2	2	27	93	0	420.4	1747.76
TAN	184094	PD	2	67	0.5	67	29	2	1	24	93	0	489.7	2045.68
HUANG	184176	PD	1	61	5	56	65	1.5	3	26	88	1	241.6	1012.48
LI	174036	PD	2	66	5	61	21	2.5	1	28	87	1	291.2	1217.44
FANG	184131	PD	1	77	6	71	35	2	1	30	86	1	151.7	656.32
XU	159116	PD	2	73	4	69	21	2	1	25	85	1	449.6	1879.92
HUANG	123442	PD	1	51	5	46	18	2	1	24	85	1	330.2	1390.48
LI	167654	PD	2	68	4	64	57	2.5	1	28	84	1	369.2	1541.12
LUO	187822	PD	1	63	6	57	24	2	3	24	78	1	301.6	1266.16
GUO	123245	PD	1	65	5	60	51	2	2	22	77	1	399.2	1687.9
PENG	137437	PD	1	71	6	65	57	2.5	1	23	77	1	477.3	1972.38
WU	169181	PD	1	51	0.5	51	19	1	2	24	76	1	409.7	1921.36
ZHANG	171361	PD	1	72	5	67	24	2	3	28	76	1	318.3	1352.4
ZHANG	173960	PD	1	55	3	52	24	2	1	25	76	1	447.2	1869.84
SU	169596	PD	1	74	5.5	68.5	25	1.5	4	24	75	1	497.1	2115.68
MAI	178143	PD	1	63	2	61	36	1	1	22	75	1	509.3	1998.08
OUYANG	169670	PD	1	62	3.5	58.5	25	2.5	3	24	74	1	479.6	1983.52
FANG	172471	PD	1	63	3	60	25	2	4	26	74	1	529.1	2193.52
WU	055560	PD	1	79	3	76	24	2.5	1	23	73	1	445.2	1956.64
WU	170505	PD	1	49	5	44	23	2	2	25	72	1	431.1	1803.76
DAI	177502	PD	2	78	4	74	98	2.5	1	25	71	1	198.7	835.52
LI	181820	PD	1	68	4	64	35	2	1	26	70	1	635.2	1900.64
CHEN	088218	PD	1	64	3.5	60.5	22	2.5	1	24	69	1	424	1785.84
LU	158504	PD	2	66	3	63	25	2	1	27	68	1	549.4	2332.4
CAO	123443	PD	2	61	0.25	61	14	1	2	25	68	1	424.8	1928.08
HUANG	171267	PD	1	79	3	76	25	2	1	22	67	1	451.2	4217.36
ZHANG	172924	PD	1	65	3	62	24	2	2	27	65	1	419.7	1756.16
SHU	038659	PD	1	52	3.5	48.5	21	2	2	25	65	1	218.7	906.64
LU	176003	PD	2	61	5	56	60	1.5	1	26	64	1	617.5	1702.96
YE	140777	PD	1	49	3	46	26	2	4	26	63	1	407.4	1743.28
LING	180204	PD	2	66	4	62	14	2	2	27	58	1	519.2	1713.04
HUANG	180520	PD	1	76	5	71	9	2	1	25	58	1	409.6	4556.72
CHEN	123423	PD	1	75	3.5	71.5	48	1.5	1	24	58	1	507.3	2152.08
CHEN	187414	PD	1	63	3	60	21	2	3	26	56	1	441.3	1834
CHEN	171622	PD	2	66	5	61	27	1.5	0	27	54	1	318.7	1354.08
LOMG	164353	PD	2	64	4	60	58	2.5	0	29	54	1	530.2	2191.84
LIU	176858	PD	2	73	4	69	30	2.5	0	24	49	1	469.2	1951.04
YANG	177028	PD	2	66	4	62	45	2.5	1	26	48	1	201.4	834.96
LIANG	162207	PD	2	68	5	63	21	2	2	26	44	1	499.2	2069.2
ZHANG	123331	PD	2	79	0.5	79	60	2	0	25	44	1	721.6	2093.84
LAO	181155	PD	1	56	4	52	48	2	2	27	43	1	569.6	4038.94
DING	22541	PD	1	77	5	72	21	1.5	1	26	35	1	959.2	3312.96
Mean	ꟷ	ꟷ	ꟷ	63.5875	3.16266	ꟷ	30.3875	1.975	ꟷ	25.725	(Median)90.5	ꟷ	(Median)403.43	(Median)1702.96
SD	ꟷ	ꟷ	ꟷ	8.49955	1.52388	ꟷ	15.2459	0.43229	ꟷ	1.88398	(Rang)35-147	ꟷ	(Rang)79.41-959.23	(Rang)608.72–4556.76
LU	111098	Control	1	70	ꟷ	ꟷ	ꟷ	ꟷ	ꟷ	27	148	ꟷ	291.2	3457.75
WANG	150889	Control	2	67	ꟷ	ꟷ	ꟷ	ꟷ	ꟷ	22	143	ꟷ	296.8	3004.47
LIN	169040	Control	2	57	ꟷ	ꟷ	ꟷ	ꟷ	ꟷ	25	84	ꟷ	285.2	2441.38
HE	110921	Control	1	64	ꟷ	ꟷ	ꟷ	ꟷ	ꟷ	26	143	ꟷ	273.7	1796.88
RUAN	123694	Control	1	71	ꟷ	ꟷ	ꟷ	ꟷ	ꟷ	29	142	ꟷ	170	2013.04
LIN	152263	Control	2	57	ꟷ	ꟷ	ꟷ	ꟷ	ꟷ	28	132	ꟷ	506.2	2586.58
WU	154225	Control	2	59	ꟷ	ꟷ	ꟷ	ꟷ	ꟷ	23	134	ꟷ	400.1	3034.08
MEI	156565	Control	1	56	ꟷ	ꟷ	ꟷ	ꟷ	ꟷ	24	120	ꟷ	287.2	1979.43
CHEN	152637	Control	1	63	ꟷ	ꟷ	ꟷ	ꟷ	ꟷ	25	119	ꟷ	283.3	1669.46
LIANG	160329	Control	1	54	ꟷ	ꟷ	ꟷ	ꟷ	ꟷ	26	147	ꟷ	318.2	2676.16
XU	152704	Control	1	70	ꟷ	ꟷ	ꟷ	ꟷ	ꟷ	28	136	ꟷ	515.5	2175.2
LIANG	155224	Control	2	62	ꟷ	ꟷ	ꟷ	ꟷ	ꟷ	26	126	ꟷ	292.2	2309.62
LI	50005	Control	1	63	ꟷ	ꟷ	ꟷ	ꟷ	ꟷ	27	116	ꟷ	295.3	1062.03
CHEN	153455	Control	2	53	ꟷ	ꟷ	ꟷ	ꟷ	ꟷ	30	134	ꟷ	230.2	1798.55
LUO	159752	Control	1	61	ꟷ	ꟷ	ꟷ	ꟷ	ꟷ	24	135	ꟷ	295.8	1065.64
WU	163639	Control	1	45	ꟷ	ꟷ	ꟷ	ꟷ	ꟷ	27	137	ꟷ	284.3	2104.79
CAO	79397	Control	2	58	ꟷ	ꟷ	ꟷ	ꟷ	ꟷ	28	112	ꟷ	272.6	1623.07
HUANG	142654	Control	2	57	ꟷ	ꟷ	ꟷ	ꟷ	ꟷ	26	110	ꟷ	225.7	1863.12
ZHANG	111099	Control	1	52	ꟷ	ꟷ	ꟷ	ꟷ	ꟷ	28	102	ꟷ	327.8	2113.07
LINAG	154141	Control	1	59	ꟷ	ꟷ	ꟷ	ꟷ	ꟷ	27	132	ꟷ	301	1978.21
XU	155632	Control	2	69	ꟷ	ꟷ	ꟷ	ꟷ	ꟷ	26	125	ꟷ	277.2	1385.39
GUO	34794	Control	1	66	ꟷ	ꟷ	ꟷ	ꟷ	ꟷ	23	136	ꟷ	282.4	1946.19
CAI	104983	Control	1	70	ꟷ	ꟷ	ꟷ	ꟷ	ꟷ	25	127	ꟷ	316.1	2178.81
OUYANG	142838	Control	1	55	ꟷ	ꟷ	ꟷ	ꟷ	ꟷ	27	148	ꟷ	311.1	2143.41
HUANG	143178	Control	1	76	ꟷ	ꟷ	ꟷ	ꟷ	ꟷ	26	58	ꟷ	291.6	2354.3
CHEN	137503	Control	2	71	ꟷ	ꟷ	ꟷ	ꟷ	ꟷ	28	142	ꟷ	293.1	1872.12
LIANG	140830	Control	2	63	ꟷ	ꟷ	ꟷ	ꟷ	ꟷ	28	73	ꟷ	239.1	1994.6
ZENG	99114	Control	1	62	ꟷ	ꟷ	ꟷ	ꟷ	ꟷ	30	139	ꟷ	277.8	1768.82
MO	140646	Control	2	63	ꟷ	ꟷ	ꟷ	ꟷ	ꟷ	29	87	ꟷ	275.4	1897.79
LIU	142168	Control	2	63	ꟷ	ꟷ	ꟷ	ꟷ	ꟷ	27	129	ꟷ	276.2	2254.61
HUANG	121201	Control	1	67	ꟷ	ꟷ	ꟷ	ꟷ	ꟷ	26	98	ꟷ	271.1	1825.55
CHEN	98674	Control	2	65	ꟷ	ꟷ	ꟷ	ꟷ	ꟷ	29	132	ꟷ	310.3	2146.3
ZHENG	150200	Control	2	69	ꟷ	ꟷ	ꟷ	ꟷ	ꟷ	22	133	ꟷ	301.1	2056.72
WANG	31368	Control	2	51	ꟷ	ꟷ	ꟷ	ꟷ	ꟷ	23	68	ꟷ	488.2	763.507
HUANG	141311	Control	1	68	ꟷ	ꟷ	ꟷ	ꟷ	ꟷ	29	144	ꟷ	241.1	496.05
LU	146122	Control	1	61	ꟷ	ꟷ	ꟷ	ꟷ	ꟷ	28	92	ꟷ	315.3	2257.3
TAN	146439	Control	1	60	ꟷ	ꟷ	ꟷ	ꟷ	ꟷ	26	143	ꟷ	315.5	1648.35
HUANG	138265	Control	1	67	ꟷ	ꟷ	ꟷ	ꟷ	ꟷ	24	150	ꟷ	292.2	2013.38
LI	147273	Control	1	73	ꟷ	ꟷ	ꟷ	ꟷ	ꟷ	27	150	ꟷ	295.3	2031.44
FANG	147338	Control	1	77	ꟷ	ꟷ	ꟷ	ꟷ	ꟷ	29	124	ꟷ	291.4	2006.88
ZHANG	139226	Control	2	67	ꟷ	ꟷ	ꟷ	ꟷ	ꟷ	28	148	ꟷ	292.7	2018.44
HUANG	147302	Control	2	62	ꟷ	ꟷ	ꟷ	ꟷ	ꟷ	25	88	ꟷ	281.7	1919.47
LI	127290	Control	1	67	ꟷ	ꟷ	ꟷ	ꟷ	ꟷ	26	138	ꟷ	270.7	1848.67
LU	98751	Control	1	67	ꟷ	ꟷ	ꟷ	ꟷ	ꟷ	27	139	ꟷ	273.6	1909.35
GUO	134121	Control	2	57	ꟷ	ꟷ	ꟷ	ꟷ	ꟷ	27	137	ꟷ	312.6	2153.53
LI	150255	Control	2	51	ꟷ	ꟷ	ꟷ	ꟷ	ꟷ	24	121	ꟷ	221.5	2074.79
CHEN	137840	Control	1	59	ꟷ	ꟷ	ꟷ	ꟷ	ꟷ	25	133	ꟷ	273.3	1879.01
LIN	150418	Control	1	63	ꟷ	ꟷ	ꟷ	ꟷ	ꟷ	27	114	ꟷ	281.3	1887.68
FENG	144582	Control	1	53	ꟷ	ꟷ	ꟷ	ꟷ	ꟷ	26	142	ꟷ	312.7	1965.43
SU	143217	Control	1	70	ꟷ	ꟷ	ꟷ	ꟷ	ꟷ	30	141	ꟷ	310.4	2239.27
LU	133158	Control	2	62	ꟷ	ꟷ	ꟷ	ꟷ	ꟷ	28	129	ꟷ	291.3	2002.54
OUYANG	145073	Control	1	63	ꟷ	ꟷ	ꟷ	ꟷ	ꟷ	23	145	ꟷ	291.3	1780.49
FANG	123471	Control	2	53	ꟷ	ꟷ	ꟷ	ꟷ	ꟷ	28	146	ꟷ	284.2	1815.05
LONG	148274	Control	1	57	ꟷ	ꟷ	ꟷ	ꟷ	ꟷ	27	142	ꟷ	333.1	1869.57
LI	136790	Control	1	64	ꟷ	ꟷ	ꟷ	ꟷ	ꟷ	27	137	ꟷ	324.3	2161.48
DAI	138673	Control	2	62	ꟷ	ꟷ	ꟷ	ꟷ	ꟷ	27	128	ꟷ	240.1	1909.58
LI	142833	Control	2	56	ꟷ	ꟷ	ꟷ	ꟷ	ꟷ	25	126	ꟷ	153.2	1791.32
CHEN	142444	Control	1	52	ꟷ	ꟷ	ꟷ	ꟷ	ꟷ	26	103	ꟷ	174.8	1541.32
CHEN	142275	Control	1	55	ꟷ	ꟷ	ꟷ	ꟷ	ꟷ	25	148	ꟷ	183.7	2033.61
LI	116278	Control	2	68	ꟷ	ꟷ	ꟷ	ꟷ	ꟷ	27	150	ꟷ	141.1	1852.62
LI	139386	Control	1	66	ꟷ	ꟷ	ꟷ	ꟷ	ꟷ	23	133	ꟷ	153.6	1983.15
ZHANG	127488	Control	1	70	ꟷ	ꟷ	ꟷ	ꟷ	ꟷ	26	108	ꟷ	291.7	2196.43
LU	98589	Control	1	56	ꟷ	ꟷ	ꟷ	ꟷ	ꟷ	27	134	ꟷ	173.7	2280.11
LIANG	98607	Control	1	76	ꟷ	ꟷ	ꟷ	ꟷ	ꟷ	25	120	ꟷ	92.6	556.985
YE	139106	Control	2	72	ꟷ	ꟷ	ꟷ	ꟷ	ꟷ	24	123	ꟷ	151.6	1279.4
Mean	ꟷ	ꟷ	ꟷ	62.4923	ꟷ	ꟷ	ꟷ	ꟷ	ꟷ	26.3231	(Median)133	ꟷ	(Median)287.24	(Median)1979.426
SD	ꟷ	ꟷ	ꟷ	6.90401	ꟷ	ꟷ	ꟷ	ꟷ	ꟷ	1.94626	(Rang)58-150	ꟷ	(Rang)92.65-515.57	(Rang)496.1–3457.7

## Sheet: Table1
Analysis of Age			Column Control	Column PD
Column Control		KS normality test
vs	vs	KS distance	0.07991	0.1101
Column PD		P value	> 0.10	0.0178
		Passed normality test (alpha=0.05)?	Yes	No
Unpaired t test		P value summary	ns	*
P value	0.4066
P value summary	ns	D'Agostino & Pearson omnibus normality test
Are means signif. different? (P < 0.05)	No	K2	0.7931	2.395
One- or two-tailed P value?	Two-tailed	P value	0.6726	0.3019
t, df	t=0.8324 df=143	Passed normality test (alpha=0.05)?	Yes	Yes
		P value summary	ns	ns
How big is the difference?
Mean ± SEM of column Ae	62.49 ±0.8630 N=65	Shapiro-Wilk normality test
Mean ± SEM of column Be	63.59 ±0.9563 N=80	W	0.9848	0.9714
95% confidence interval	-3.674 to 1.484	P value	0.6083	0.0694
R squared	0.004822	Passed normality test (alpha=0.05)?	Yes	Yes
		P value summary	ns	ns
F test to compare variances
F,DFn, Dfd	1.511, 79, 64	Skewness	-0.08202	-0.2249
P value	0.0885	Kurtosis	-0.4713	-0.5702
P value summary	ns
Are variances significantly different?	No
Analysis of Gender
Chi-square
Chi-square, df	0.0000, 1
P value	1
P value summary	ns
One- or two-sided	Two-sided
Statistically significant? (alpha<0.05)	No
Data analyzed	femal	male	Total
Control	26	39	65
PD	32	48	80
Total	58	87	145
Analysis of Moca
Column control			Column Control	Column PD
vs	vs	KS normality test
Column PD		KS distance	0.1427	0.123
		P value	0.0022	< 0.0001
Unpaired t test		Passed normality test (alpha=0.05)?	No	No
P value	0.0317	P value summary	**	***
P value summary	*
Are means signif. different? (P < 0.05)	Yes	D'Agostino & Pearson omnibus normality test
One- or two-tailed P value?	Two-tailed	K2	1.362	0.08144
t, df	t=2.163 df=203	P value	0.5061	0.9601
		Passed normality test (alpha=0.05)?	Yes	Yes
How big is the difference?		P value summary	ns	ns
Mean ± SEM of column Ae	26.32 ±0.2433 N=65
Mean ± SEM of column Be	25.70 ±0.1605 N=140	Shapiro-Wilk normality test
		W	0.9618	0.9684
		P value	0.0428	0.0025
		Passed normality test (alpha=0.05)?	No	No
		P value summary	*	**
		Skewness	-0.2774	0.03094
Analysis of CSF α-synuclein			Column Control	Column PD
Column Control		KS normality test
vs	vs	KS distance	0.1864	0.1675
Column PD		P value	< 0.0001	< 0.0001
		Passed normality test (alpha=0.05)?	No	No
Mann Whitney test		P value summary	***	***
P value	< 0.0001
Exact or approximate P value?	Gaussian Approximation	D'Agostino & Pearson omnibus normality test
P value summary	***	K2	9.849	40.5
Are medians signif. different? (P < 0.05)	Yes	P value	0.0073	< 0.0001
One- or two-tailed P value?	Two-tailed	Passed normality test (alpha=0.05)?	No	No
Sum of ranks in column A,B	5851 , 4734	P value summary	**	***
Mann-Whitney U	1494
		Shapiro-Wilk normality test
		W	0.898	0.8387
		P value	< 0.0001	< 0.0001
		Passed normality test (alpha=0.05)?	No	No
		P value summary	***	***
Analysis of CSF sTREM2			Column Control	Column PD
Column Control		KS normality test
vs	vs	KS distance	0.2169	0.1049
Column PD		P value	< 0.0001	0.0297
		Passed normality test (alpha=0.05)?	No	No
Mann Whitney test		P value summary	***	*
P value	< 0.0001
Exact or approximate P value?	Gaussian Approximation	D'Agostino & Pearson omnibus normality test
P value summary	***	K2	13.16	19.95
Are medians signif. different? (P < 0.05)	Yes	P value	0.0014	< 0.0001
One- or two-tailed P value?	Two-tailed	Passed normality test (alpha=0.05)?	No	No
Sum of ranks in column A,B	3234 , 7351	P value summary	**	***
Mann-Whitney U	1089
		Shapiro-Wilk normality test
		W	0.8501	0.9369
		P value	< 0.0001	0.0007
		Passed normality test (alpha=0.05)?	No	No
		P value summary	***	***
Analysis of PDSS			Column Control	Column PD
Column Control		KS normality test
vs	vs	KS distance	0.2169	0.1049
Column PD		P value	< 0.0001	0.0297
Mann Whitney test		Passed normality test (alpha=0.05)?	No	No
P value	< 0.0001	P value summary	***	*
Exact or approximate P value?	Gaussian Approximation
P value summary	***	D'Agostino & Pearson omnibus normality test
Are medians signif. different? (P < 0.05)	Yes	K2	13.16	19.95
One- or two-tailed P value?	Two-tailed	P value	0.0014	< 0.0001
		Passed normality test (alpha=0.05)?	No	No
		P value summary	**	***
		Shapiro-Wilk normality test
		W	0.8501	0.9369
		P value	< 0.0001	0.0007
		Passed normality test (alpha=0.05)?	No	No
		P value summary	***	***
Analysis of mutation of TREM2
Fisher's exact test
P value	0.7311
P value summary	ns
One- or two-sided	Two-sided
Statistically significant? (alpha<0.05)	No
Data analyzed	Mutation	-	Total
Control	3	62	65
PD	5	75	80
Total	8	137	145

## Sheet: Figure1
Analysis of CSF α-synuclein			Column Control	Column PD
Column Control		KS normality test
vs	vs	KS distance	0.1864	0.1675
Column PD		P value	< 0.0001	< 0.0001
		Passed normality test (alpha=0.05)?	No	No
Mann Whitney test		P value summary	***	***
P value	< 0.0001
Exact or approximate P value?	Gaussian Approximation	D'Agostino & Pearson omnibus normality test
P value summary	***	K2	9.849	40.5
Are medians signif. different? (P < 0.05)	Yes	P value	0.0073	< 0.0001
One- or two-tailed P value?	Two-tailed	Passed normality test (alpha=0.05)?	No	No
Sum of ranks in column A,B	5851 , 4734	P value summary	**	***
Mann-Whitney U	1494
		Shapiro-Wilk normality test
		W	0.898	0.8387
		P value	< 0.0001	< 0.0001
		Passed normality test (alpha=0.05)?	No	No
		P value summary	***	***
Analysis of CSF sTREM2			Column Control	Column PD
Column Control		KS normality test
vs	vs	KS distance	0.2169	0.1049
Column PD		P value	< 0.0001	0.0297
		Passed normality test (alpha=0.05)?	No	No
Mann Whitney test		P value summary	***	*
P value	< 0.0001
Exact or approximate P value?	Gaussian Approximation	D'Agostino & Pearson omnibus normality test
P value summary	***	K2	13.16	19.95
Are medians signif. different? (P < 0.05)	Yes	P value	0.0014	< 0.0001
One- or two-tailed P value?	Two-tailed	Passed normality test (alpha=0.05)?	No	No
Sum of ranks in column A,B	3234 , 7351	P value summary	**	***
Mann-Whitney U	1089
		Shapiro-Wilk normality test
		W	0.8501	0.9369
		P value	< 0.0001	0.0007
		Passed normality test (alpha=0.05)?	No	No
		P value summary	***	***
Pearson correlation between a-syn and strem2 in CSF from PD
Line through origin
Best-fit values
Slope	4.043
Std. Error
Slope	0.215
95% Confidence Intervals
Slope	3.615 to 4.472
Goodness of Fit
Degrees of Freedom	79
R2	-0.2093
Absolute Sum of Squares	50000000
Sy.x	795.6
Number of points
Analyzed	80
Number of XY Pairs	80
Pearson r	0.2475
95% confidence interval	0.02936 to 0.4432
P value (two-tailed)	0.0268
P value summary	*
Is the correlation significant? (alpha=0.05)	Yes
R squared	0.06127
Area under the ROC curve
Area	0.7906
Std. Error	0.04084
95% confidence interval	0.7105 to 0.8706
P value	< 0.0001
Data
Control	65
Patient	80
Missing Controls	0
Missing Patients	0
Sensitivity & Specificity
Strem2	Sensitivity%	95%CI	Specificity%	95%CI	Likehood ratio
> 86.00	98.75	93.23% to 99.97%	0	0.0% to 5.517%	0.99
> 116.9	98.75	93.23% to 99.97%	1.538	0.03894% to 8.276%	1
> 146.4	98.75	93.23% to 99.97%	3.077	0.3748% to 10.68%	1.02
> 151.7	98.75	93.23% to 99.97%	4.615	0.9621% to 12.90%	1.04
> 152.5	97.5	91.26% to 99.70%	4.615	0.9621% to 12.90%	1.02
> 153.4	97.5	91.26% to 99.70%	6.154	1.702% to 15.01%	1.04
> 161.8	97.5	91.26% to 99.70%	7.692	2.545% to 17.05%	1.06
> 170.7	97.5	91.26% to 99.70%	9.231	3.463% to 19.02%	1.07
> 172.5	96.25	89.43% to 99.22%	9.231	3.463% to 19.02%	1.06
> 174.3	96.25	89.43% to 99.22%	10.77	4.441% to 20.94%	1.08
> 179.3	96.25	89.43% to 99.22%	12.31	5.466% to 22.82%	1.1
> 186.6	96.25	89.43% to 99.22%	13.85	6.532% to 24.66%	1.12
> 192.6	93.75	86.01% to 97.94%	13.85	6.532% to 24.66%	1.09
> 197.2	92.5	84.39% to 97.20%	13.85	6.532% to 24.66%	1.07
> 199.1	91.25	82.80% to 96.41%	13.85	6.532% to 24.66%	1.06
> 200.4	90	81.24% to 95.58%	13.85	6.532% to 24.66%	1.04
> 210.1	88.75	79.72% to 94.72%	13.85	6.532% to 24.66%	1.03
> 220.1	87.5	78.21% to 93.84%	13.85	6.532% to 24.66%	1.02
> 223.6	87.5	78.21% to 93.84%	15.38	7.632% to 26.48%	1.03
> 228.0	87.5	78.21% to 93.84%	16.92	8.763% to 28.27%	1.05
> 234.7	87.5	78.21% to 93.84%	18.46	9.920% to 30.03%	1.07
> 239.6	86.25	76.73% to 92.93%	20	11.10% to 31.77%	1.08
> 240.6	86.25	76.73% to 92.93%	21.54	12.31% to 33.49%	1.1
> 241.4	86.25	76.73% to 92.93%	23.08	13.53% to 35.19%	1.12
> 254.5	85	75.26% to 92.00%	23.08	13.53% to 35.19%	1.11
> 268.1	83.75	73.82% to 91.05%	23.08	13.53% to 35.19%	1.09
> 269.6	82.5	72.38% to 90.09%	23.08	13.53% to 35.19%	1.07
> 270.5	81.25	70.97% to 89.11%	23.08	13.53% to 35.19%	1.06
> 270.9	81.25	70.97% to 89.11%	24.62	14.77% to 36.87%	1.08
> 271.9	81.25	70.97% to 89.11%	26.15	16.03% to 38.54%	1.1
> 273.0	81.25	70.97% to 89.11%	27.69	17.31% to 40.19%	1.12
> 273.5	81.25	70.97% to 89.11%	29.23	18.60% to 41.83%	1.15
> 273.7	81.25	70.97% to 89.11%	30.77	19.91% to 43.45%	1.17
> 274.6	81.25	70.97% to 89.11%	32.31	21.23% to 45.05%	1.2
> 275.8	81.25	70.97% to 89.11%	33.85	22.57% to 46.65%	1.23
> 276.7	81.25	70.97% to 89.11%	35.38	23.92% to 48.23%	1.26
> 277.5	81.25	70.97% to 89.11%	36.92	25.28% to 49.80%	1.29
> 279.6	81.25	70.97% to 89.11%	38.46	26.65% to 51.36%	1.32
> 281.5	81.25	70.97% to 89.11%	40	28.04% to 52.90%	1.35
> 282.1	81.25	70.97% to 89.11%	41.54	29.44% to 54.44%	1.39
> 282.9	81.25	70.97% to 89.11%	43.08	30.85% to 55.96%	1.43
> 283.8	81.25	70.97% to 89.11%	44.62	32.27% to 57.47%	1.47
> 284.3	81.25	70.97% to 89.11%	46.15	33.70% to 58.97%	1.51
> 284.8	81.25	70.97% to 89.11%	47.69	35.15% to 60.46%	1.55
> 286.2	81.25	70.97% to 89.11%	49.23	36.60% to 61.93%	1.6
> 289.2	81.25	70.97% to 89.11%	50.77	38.07% to 63.40%	1.65
> 291.3	80	69.56% to 88.11%	52.31	39.54% to 64.85%	1.68
> 291.4	80	69.56% to 88.11%	55.38	42.53% to 67.73%	1.79
> 291.5	80	69.56% to 88.11%	56.92	44.04% to 69.15%	1.86
> 291.7	80	69.56% to 88.11%	58.46	45.56% to 70.56%	1.93
> 292.0	80	69.56% to 88.11%	60	47.10% to 71.96%	2
> 292.5	80	69.56% to 88.11%	63.08	50.20% to 74.72%	2.17
> 292.9	80	69.56% to 88.11%	64.62	51.77% to 76.08%	2.26
> 294.2	80	69.56% to 88.11%	66.15	53.35% to 77.43%	2.36
> 295.6	80	69.56% to 88.11%	69.23	56.55% to 80.09%	2.6
> 296.3	80	69.56% to 88.11%	70.77	58.17% to 81.40%	2.74
> 298.0	80	69.56% to 88.11%	72.31	59.81% to 82.69%	2.89
> 300.1	78.75	68.17% to 87.11%	72.31	59.81% to 82.69%	2.84
> 301.1	78.75	68.17% to 87.11%	73.85	61.46% to 83.97%	3.01
> 301.4	78.75	68.17% to 87.11%	75.38	63.13% to 85.23%	3.2
> 306.0	77.5	66.79% to 86.09%	75.38	63.13% to 85.23%	3.15
> 310.4	77.5	66.79% to 86.09%	76.92	64.81% to 86.47%	3.36
> 310.8	77.5	66.79% to 86.09%	78.46	66.51% to 87.69%	3.6
> 311.9	77.5	66.79% to 86.09%	80	68.23% to 88.90%	3.88
> 312.7	77.5	66.79% to 86.09%	81.54	69.97% to 90.08%	4.2
> 314.0	77.5	66.79% to 86.09%	83.08	71.73% to 91.24%	4.58
> 315.3	76.25	65.42% to 85.05%	83.08	71.73% to 91.24%	4.51
> 315.4	76.25	65.42% to 85.05%	84.62	73.52% to 92.37%	4.96
> 315.8	76.25	65.42% to 85.05%	86.15	75.34% to 93.47%	5.51
> 317.2	76.25	65.42% to 85.05%	87.69	77.18% to 94.53%	6.2
> 318.3	76.25	65.42% to 85.05%	89.23	79.06% to 95.56%	7.08
> 318.5	75	64.06% to 84.01%	89.23	79.06% to 95.56%	6.96
> 320.9	73.75	62.71% to 82.96%	89.23	79.06% to 95.56%	6.85
> 323.7	72.5	61.38% to 81.90%	89.23	79.06% to 95.56%	6.73
> 325.2	72.5	61.38% to 81.90%	90.77	80.98% to 96.54%	7.85
> 327.0	71.25	60.05% to 80.82%	90.77	80.98% to 96.54%	7.72
> 329.0	71.25	60.05% to 80.82%	92.31	82.95% to 97.46%	9.26
> 331.7	70	58.72% to 79.74%	92.31	82.95% to 97.46%	9.1
> 339.2	70	58.72% to 79.74%	93.85	84.99% to 98.30%	11.37
> 353.6	68.75	57.41% to 78.65%	93.85	84.99% to 98.30%	11.17
> 362.1	67.5	56.11% to 77.55%	93.85	84.99% to 98.30%	10.97
> 364.7	66.25	54.81% to 76.45%	93.85	84.99% to 98.30%	10.77
> 368.2	65	53.52% to 75.33%	93.85	84.99% to 98.30%	10.56
> 370.2	63.75	52.24% to 74.21%	93.85	84.99% to 98.30%	10.36
> 371.6	61.25	49.70% to 71.94%	93.85	84.99% to 98.30%	9.95
> 373.9	60	48.44% to 70.80%	93.85	84.99% to 98.30%	9.75
> 377.8	58.75	47.18% to 69.65%	93.85	84.99% to 98.30%	9.55
> 384.5	57.5	45.94% to 68.49%	93.85	84.99% to 98.30%	9.34
> 390.5	56.25	44.70% to 67.32%	93.85	84.99% to 98.30%	9.14
> 393.5	55	43.47% to 66.15%	93.85	84.99% to 98.30%	8.94
> 395.6	53.75	42.24% to 64.97%	93.85	84.99% to 98.30%	8.73
> 397.7	52.5	41.02% to 63.79%	93.85	84.99% to 98.30%	8.53
> 399.3	51.25	39.81% to 62.59%	93.85	84.99% to 98.30%	8.33
> 399.8	50	38.61% to 61.39%	93.85	84.99% to 98.30%	8.13
> 403.8	50	38.61% to 61.39%	95.38	87.10% to 99.04%	10.83
> 408.5	48.75	37.41% to 60.19%	95.38	87.10% to 99.04%	10.56
> 409.7	47.5	36.21% to 58.98%	95.38	87.10% to 99.04%	10.29
> 410.4	46.25	35.03% to 57.76%	95.38	87.10% to 99.04%	10.02
> 411.4	45	33.85% to 56.53%	95.38	87.10% to 99.04%	9.75
> 415.4	43.75	32.68% to 55.30%	95.38	87.10% to 99.04%	9.48
> 419.5	42.5	31.51% to 54.06%	95.38	87.10% to 99.04%	9.21
> 420.1	41.25	30.35% to 52.82%	95.38	87.10% to 99.04%	8.94
> 421.8	40	29.20% to 51.56%	95.38	87.10% to 99.04%	8.67
> 423.6	38.75	28.06% to 50.30%	95.38	87.10% to 99.04%	8.4
> 424.4	37.5	26.92% to 49.04%	95.38	87.10% to 99.04%	8.13
> 425.0	36.25	25.79% to 47.76%	95.38	87.10% to 99.04%	7.85
> 426.4	35	24.67% to 46.48%	95.38	87.10% to 99.04%	7.58
> 429.0	33.75	23.55% to 45.19%	95.38	87.10% to 99.04%	7.31
> 430.7	31.25	21.35% to 42.59%	95.38	87.10% to 99.04%	6.77
> 436.2	30	20.26% to 41.28%	95.38	87.10% to 99.04%	6.5
> 443.3	28.75	19.18% to 39.95%	95.38	87.10% to 99.04%	6.23
> 446.2	26.25	17.04% to 37.29%	95.38	87.10% to 99.04%	5.69
> 448.4	25	15.99% to 35.94%	95.38	87.10% to 99.04%	5.42
> 450.4	23.75	14.95% to 34.58%	95.38	87.10% to 99.04%	5.15
> 453.2	22.5	13.91% to 33.21%	95.38	87.10% to 99.04%	4.88
> 462.2	21.25	12.89% to 31.83%	95.38	87.10% to 99.04%	4.6
> 473.3	20	11.89% to 30.44%	95.38	87.10% to 99.04%	4.33
> 478.5	18.75	10.89% to 29.03%	95.38	87.10% to 99.04%	4.06
> 483.9	17.5	9.911% to 27.62%	95.38	87.10% to 99.04%	3.79
> 489.0	17.5	9.911% to 27.62%	96.92	89.32% to 99.63%	5.69
> 493.4	16.25	8.946% to 26.18%	96.92	89.32% to 99.63%	5.28
> 498.2	15	7.998% to 24.74%	96.92	89.32% to 99.63%	4.87
> 502.7	13.75	7.069% to 23.27%	96.92	89.32% to 99.63%	4.47
> 506.8	13.75	7.069% to 23.27%	98.46	91.72% to 99.96%	8.94
> 508.3	12.5	6.160% to 21.79%	98.46	91.72% to 99.96%	8.13
> 512.4	11.25	5.275% to 20.28%	98.46	91.72% to 99.96%	7.31
> 517.4	11.25	5.275% to 20.28%	100	94.48% to 100.0%
> 524.2	10	4.417% to 18.76%	100	94.48% to 100.0%
> 529.7	8.75	3.591% to 17.20%	100	94.48% to 100.0%
> 539.8	7.5	2.802% to 15.61%	100	94.48% to 100.0%
> 559.5	6.25	2.060% to 13.99%	100	94.48% to 100.0%
> 593.6	5	1.379% to 12.31%	100	94.48% to 100.0%
> 626.4	3.75	0.7801% to 10.57%	100	94.48% to 100.0%
> 678.4	2.5	0.3042% to 8.741%	100	94.48% to 100.0%
> 840.4	1.25	0.03164% to 6.769%	100	94.48% to 100.0%

## Sheet: Table2
Analysis of Age
Table Analyzed	Data 1			KS normality test
Column PD with PDSS<90				KS distance	0.135	0.1106
vs	vs			P value	0.0639	> 0.10
Column PD with PDSS≥90				Passed normality test (alpha=0.05)?	Yes	Yes
				P value summary	ns	ns
Unpaired t test
P value	0.0158			D'Agostino & Pearson omnibus normality test
P value summary	*			K2	2.669	1.288
Are means signif. different? (P < 0.05)	Yes			P value	0.2633	0.5251
One- or two-tailed P value?	Two-tailed			Passed normality test (alpha=0.05)?	Yes	Yes
t, df	t=2.468 df=78			P value summary	ns	ns
How big is the difference?				Shapiro-Wilk normality test
Mean ± SEM of column Ae	61.30±1.258 N=40			W	0.9625	0.9479
Mean ± SEM of column BͿ	65.88 ±1.361 N=40			P value	0.2032	0.0642
95% confidence interval	-8.271 to -0.8786			Passed normality test (alpha=0.05)?	Yes	Yes
R squared	0.07243			P value summary	ns	ns
F test to compare variances
F,DFn, Dfd	1.170, 39, 39
P value	0.6263
P value summary	ns
Are variances significantly different?	No
Analysis of Gender
Table Analyzed	Data 1
Chi-square
Chi-square, df	0.4740, 1
P value	0.4912
P value summary	ns
One- or two-sided	Two-sided
Statistically significant? (alpha<0.05)	No
Data analyzed	male	female	Total
>90	23	17	40
<=90	26	14	40
Total	49	31	80
Analysis of Disease duration
Table Analyzed	Data 1			KS normality test
Column PD with PDSS≥90				KS distance	0.1538	0.1615
vs	vs			P value	0.0181	0.0102
Column PD with PDSS<90				Passed normality test (alpha=0.05)?	No	No
				P value summary	*	*
Mann Whitney test
P value	< 0.0001			D'Agostino & Pearson omnibus normality test
Exact or approximate P value?	Gaussian Approximation			K2	1.628	7.227
P value summary	***			P value	0.443	0.027
Are medians signif. different? (P < 0.05)	Yes			Passed normality test (alpha=0.05)?	Yes	No
One- or two-tailed P value?	Two-tailed			P value summary	ns	*
Sum of ranks in column A,B	1171 , 2069
Mann-Whitney U	351			Shapiro-Wilk normality test
				W	0.9271	0.8999
				P value	0.013	0.0019
				Passed normality test (alpha=0.05)?	No	No
				P value summary	*	**
				Sum	99.1	155.8
Analysis of H&Y stage
Table Analyzed	Data 1			KS normality test
Column PD with PDSS≥90				KS distance	0.347	0.2986
vs	vs			P value	< 0.0001	< 0.0001
Column PD with PDSS<90				Passed normality test (alpha=0.05)?	No	No
				P value summary	***	***
Mann Whitney test
P value	0.8521			D'Agostino & Pearson omnibus normality test
Exact or approximate P value?	Gaussian Approximation			K2	7.258	3.883
P value summary	ns			P value	0.0265	0.1435
Are medians signif. different? (P < 0.05)	No			Passed normality test (alpha=0.05)?	No	Yes
One- or two-tailed P value?	Two-tailed			P value summary	*	ns
Sum of ranks in column A,B	1638 , 1602
Mann-Whitney U	782			Shapiro-Wilk normality test
				W	0.7678	0.8295
				P value	< 0.0001	< 0.0001
				Passed normality test (alpha=0.05)?	No	No
				P value summary	***	***
Analysis of UPDRSIII				KS normality test
Table Analyzed	Data 1			KS distance	0.1971	0.2567
Column PD with PDSS≥90				P value	0.0004	< 0.0001
vs	vs			Passed normality test (alpha=0.05)?	No	No
Column PD with PDSS<90				P value summary	***	***
Mann Whitney test				D'Agostino & Pearson omnibus normality test
P value	0.4095			K2	19.8	17.96
Exact or approximate P value?	Gaussian Approximation			P value	< 0.0001	0.0001
P value summary	ns			Passed normality test (alpha=0.05)?	No	No
Are medians signif. different? (P < 0.05)	No			P value summary	***	***
One- or two-tailed P value?	Two-tailed
Sum of ranks in column A,B	1534 , 1706			Shapiro-Wilk normality test
Mann-Whitney U	714			W	0.8717	0.8268
				P value	0.0003	< 0.0001
				Passed normality test (alpha=0.05)?	No	No
Analysis of CSF STREM2				P value summary	***	***
Table Analyzed	Data 1			KS distance	0.1968	0.1213
Column PD with PDSS≥90				P value	0.0005	> 0.10
vs	vs			Passed normality test (alpha=0.05)?	No	Yes
Column PD with PDSS<90				P value summary	***	ns
Mann Whitney test				D'Agostino & Pearson omnibus normality test
P value	0.0003			K2	7.031	10.93
Exact or approximate P value?	Gaussian Approximation			P value	0.0297	0.0042
P value summary	***			Passed normality test (alpha=0.05)?	No	No
Are medians signif. different? (P < 0.05)	Yes			P value summary	*	**
One- or two-tailed P value?	Two-tailed
Sum of ranks in column A,B	1248 , 1993			Shapiro-Wilk normality test
Mann-Whitney U	427.5			W	0.9058	0.9356
				P value	0.0028	0.0247
				Passed normality test (alpha=0.05)?	No	No
				P value summary	**	*
Analysis of PDSS
Table Analyzed	Data 1			KS normality test
Column PD with PDSS≥90				KS distance	0.09692	0.09791
vs	vs			P value	> 0.10	> 0.10
Column PD with PDSS<90				Passed normality test (alpha=0.05)?	Yes	Yes
				P value summary	ns	ns
Unpaired t test
P value	< 0.0001			D'Agostino & Pearson omnibus normality test
P value summary	***			K2	4.365	2.271
Are means signif. different? (P < 0.05)	Yes			P value	0.1128	0.3213
One- or two-tailed P value?	Two-tailed			Passed normality test (alpha=0.05)?	Yes	Yes
t, df	t=14.46 df=78			P value summary	ns	ns
How big is the difference?				Shapiro-Wilk normality test
Mean ± SEM of column Aa	109.4 ±1.986 N=40			W	0.9379	0.9555
Mean ± SEM of column Bҿ	67.23 ±2.133 N=40			P value	0.0295	0.1175
95% confidence interval	36.31 to 47.94			Passed normality test (alpha=0.05)?	No	Yes
R squared	0.7282			P value summary	*	ns
F test to compare variances
F,DFn, Dfd	1.154, 39, 39
P value	0.6573
P value summary	ns
Are variances significantly different?	No

## Sheet: Figure2
Analysis of CSF STREM2				P value summary	***	***
Table Analyzed	Data 1			KS distance	0.1968	0.1213
Column A				P value	0.0005	> 0.10
vs	vs			Passed normality test (alpha=0.05)?	No	Yes
Column B				P value summary	***	ns
Mann Whitney test				D'Agostino & Pearson omnibus normality test
P value	0.0003			K2	7.031	10.93
Exact or approximate P value?	Gaussian Approximation			P value	0.0297	0.0042
P value summary	***			Passed normality test (alpha=0.05)?	No	No
Are medians signif. different? (P < 0.05)	Yes			P value summary	*	**
One- or two-tailed P value?	Two-tailed
Sum of ranks in column A,B	1248 , 1993			Shapiro-Wilk normality test
Mann-Whitney U	427.5			W	0.9058	0.9356
				P value	0.0028	0.0247
				Passed normality test (alpha=0.05)?	No	No
				P value summary	**	*
Pearson correlation between PDSS score and strem2 in CSF from PD
Best-fit values		-0.1040 to 0.01766
Y-intercept when X=0.0	129.1 to 7.304
X-intercept when Y=0.0	1241
1/slope	-9.614
95% Confidence Intervals
Slope	-0.1392 to -0.06880
Y-intercept when X=0.0	114.5 to 143.6
X-intercept when Y=0.0	1023 to 1679
Goodness of Fit
r2	0.3079
Sy.x	20.8
Is slope significantly non-zero?
F	34.7
DFn, DFd	1.000, 78.00
P value	< 0.0001
Deviation from zero?	Significant
Data
Number of X values	80
Maximum number of Y replicates	1
Total number of values	80
Number of missing values	0
Number of XY Pairs	80
Pearson r	-0.5549
95% confidence interval	-0.6905 to -0.3817
P value (two-tailed)	< 0.0001
P value summary	***
Is the correlation significant? (alpha=0.05)	Yes
R squared	0.3079
Pearson correlation between UPDRSIII and strem2 in CSF from PD
Best-fit values
Slope	0.006756 to 0.01309
Y-intercept when X=0.0	27.74 to 5.414
X-intercept when Y=0.0	-4106
1/slope	148
95% Confidence Intervals
Slope	-0.01934 to 0.03285
Y-intercept when X=0.0	16.94 to 38.53
X-intercept when Y=0.0	-infinity to -525.4
Goodness of Fit
r2	0.003405
Sy.x	15.41
Is slope significantly non-zero?
F	0.2665
DFn, DFd	1.000, 78.00
P value	0.6072
Deviation from zero?	Not Significant
Data
Number of X values	80
Maximum number of Y replicates	1
Total number of values	80
Number of missing values	0
Number of XY Pairs	80
Pearson r	0.05835
95% confidence interval	-0.1635 to 0.2746
P value (two-tailed)	0.6072
P value summary	ns
Is the correlation significant? (alpha=0.05)	No
R squared	0.003405
Area under the ROC curve
Area	0.7328
Std. Error	0.05791
95% confidence interval	0.6193 to 0.8463
P value	0.0003411
Data
Control	40
Patient	40
Missing Controls	0
Missing Patients	0
Sensitivity & Specificity
Strem2	Sensitivity%	95%CI	Specificity%	95%CI	Likehood ratio
> 115.6	100	91.19% to 100.0%	2.5	0.06327% to 13.16%	1.03
> 161.5	97.5	86.84% to 99.94%	2.5	0.06327% to 13.16%	1
> 180.4	97.5	86.84% to 99.94%	5	0.6114% to 16.92%	1.03
> 192.6	97.5	86.84% to 99.94%	10	2.793% to 23.66%	1.08
> 197.2	97.5	86.84% to 99.94%	12.5	4.186% to 26.80%	1.11
> 199.1	95	83.08% to 99.39%	12.5	4.186% to 26.80%	1.09
> 200.4	95	83.08% to 99.39%	15	5.710% to 29.84%	1.12
> 210.1	92.5	79.61% to 98.43%	15	5.710% to 29.84%	1.09
> 228.9	90	76.34% to 97.21%	15	5.710% to 29.84%	1.06
> 240.4	90	76.34% to 97.21%	17.5	7.338% to 32.78%	1.09
> 254.5	87.5	73.20% to 95.81%	17.5	7.338% to 32.78%	1.06
> 268.1	87.5	73.20% to 95.81%	20	9.052% to 35.65%	1.09
> 269.6	87.5	73.20% to 95.81%	22.5	10.84% to 38.45%	1.13
> 280.7	87.5	73.20% to 95.81%	25	12.69% to 41.20%	1.17
> 295.2	85	70.16% to 94.29%	25	12.69% to 41.20%	1.13
> 300.4	85	70.16% to 94.29%	27.5	14.60% to 43.89%	1.17
> 308.4	82.5	67.22% to 92.66%	27.5	14.60% to 43.89%	1.14
> 316.8	82.5	67.22% to 92.66%	30	16.56% to 46.53%	1.18
> 318.5	80	64.35% to 90.95%	30	16.56% to 46.53%	1.14
> 320.9	77.5	61.55% to 89.16%	30	16.56% to 46.53%	1.11
> 324.6	77.5	61.55% to 89.16%	32.5	18.57% to 49.13%	1.15
> 328.2	77.5	61.55% to 89.16%	35	20.63% to 51.68%	1.19
> 337.7	75	58.80% to 87.31%	35	20.63% to 51.68%	1.15
> 353.6	75	58.80% to 87.31%	37.5	22.73% to 54.20%	1.2
> 362.1	75	58.80% to 87.31%	40	24.86% to 56.67%	1.25
> 364.7	75	58.80% to 87.31%	42.5	27.04% to 59.11%	1.3
> 368.2	75	58.80% to 87.31%	45	29.26% to 61.51%	1.36
> 370.2	72.5	56.11% to 85.40%	45	29.26% to 61.51%	1.32
> 371.6	72.5	56.11% to 85.40%	50	33.80% to 66.20%	1.45
> 373.9	72.5	56.11% to 85.40%	52.5	36.13% to 68.49%	1.53
> 377.8	72.5	56.11% to 85.40%	55	38.49% to 70.74%	1.61
> 384.5	72.5	56.11% to 85.40%	57.5	40.89% to 72.96%	1.71
> 390.5	72.5	56.11% to 85.40%	60	43.33% to 75.14%	1.81
> 393.5	72.5	56.11% to 85.40%	62.5	45.80% to 77.27%	1.93
> 395.6	72.5	56.11% to 85.40%	65	48.32% to 79.37%	2.07
> 397.7	72.5	56.11% to 85.40%	67.5	50.87% to 81.43%	2.23
> 399.3	70	53.47% to 83.44%	67.5	50.87% to 81.43%	2.15
> 403.4	70	53.47% to 83.44%	70	53.47% to 83.44%	2.33
> 408.5	67.5	50.87% to 81.43%	70	53.47% to 83.44%	2.25
> 409.7	65	48.32% to 79.37%	70	53.47% to 83.44%	2.17
> 410.4	62.5	45.80% to 77.27%	70	53.47% to 83.44%	2.08
> 411.4	62.5	45.80% to 77.27%	72.5	56.11% to 85.40%	2.27
> 415.4	62.5	45.80% to 77.27%	75	58.80% to 87.31%	2.5
> 419.5	62.5	45.80% to 77.27%	77.5	61.55% to 89.16%	2.78
> 420.1	60	43.33% to 75.14%	77.5	61.55% to 89.16%	2.67
> 421.8	60	43.33% to 75.14%	80	64.35% to 90.95%	3
> 423.6	60	43.33% to 75.14%	82.5	67.22% to 92.66%	3.43
> 424.4	57.5	40.89% to 72.96%	82.5	67.22% to 92.66%	3.29
> 425.0	55	38.49% to 70.74%	82.5	67.22% to 92.66%	3.14
> 426.4	55	38.49% to 70.74%	85	70.16% to 94.29%	3.67
> 429.0	55	38.49% to 70.74%	87.5	73.20% to 95.81%	4.4
> 430.7	55	38.49% to 70.74%	92.5	79.61% to 98.43%	7.33
> 436.2	52.5	36.13% to 68.49%	92.5	79.61% to 98.43%	7
> 443.3	50	33.80% to 66.20%	92.5	79.61% to 98.43%	6.67
> 446.2	47.5	31.51% to 63.87%	95	83.08% to 99.39%	9.5
> 448.4	45	29.26% to 61.51%	95	83.08% to 99.39%	9
> 450.4	42.5	27.04% to 59.11%	95	83.08% to 99.39%	8.5
> 453.2	40	24.86% to 56.67%	95	83.08% to 99.39%	8
> 462.2	40	24.86% to 56.67%	97.5	86.84% to 99.94%	16
> 473.3	37.5	22.73% to 54.20%	97.5	86.84% to 99.94%	15
> 478.5	35	20.63% to 51.68%	97.5	86.84% to 99.94%	14
> 484.7	32.5	18.57% to 49.13%	97.5	86.84% to 99.94%	13
> 493.4	32.5	18.57% to 49.13%	100	91.19% to 100.0%
> 498.2	30	16.56% to 46.53%	100	91.19% to 100.0%
> 503.3	27.5	14.60% to 43.89%	100	91.19% to 100.0%
> 508.3	25	12.69% to 41.20%	100	91.19% to 100.0%
> 514.3	22.5	10.84% to 38.45%	100	91.19% to 100.0%
> 524.2	20	9.052% to 35.65%	100	91.19% to 100.0%
> 529.7	17.5	7.338% to 32.78%	100	91.19% to 100.0%
> 539.8	15	5.710% to 29.84%	100	91.19% to 100.0%
> 559.5	12.5	4.186% to 26.80%	100	91.19% to 100.0%
> 593.6	10	2.793% to 23.66%	100	91.19% to 100.0%
> 626.4	7.5	1.574% to 20.39%	100	91.19% to 100.0%
> 678.4	5	0.6114% to 16.92%	100	91.19% to 100.0%
> 840.4	2.5	0.06327% to 13.16%	100	91.19% to 100.0%
